# Supplementary material for: Everything’s Relative? Relative Differences in Processing Fluency and the Effects on Liking
Source: PLoS One. 2015 Aug 19;10(8):e0135944. doi: 10.1371/journal.pone.0135944 (PMC4545584; doi:10.1371/journal.pone.0135944)
Supplement: S1 File — (ZIP) [file pone.0135944.s001.zip]

Archive with 2 entries (2 files):
- Exp1.sav
- Exp2.sav
